# Supplementary material for: Development of a Paper-Based Microfluidic Chip for Point-of-Care Detection of PEDV
Source: Vet Sci. 2025 Apr 30;12(5):427. doi: 10.3390/vetsci12050427 (PMC12115601; doi:10.3390/vetsci12050427)
Supplement: Supplementary file 1 [file vetsci-12-00427-s001.zip]

Archive with 1 entries (1 files):
- vetsci-3562432-supplementary.pdf
